# Supplementary material for: Hyperbaric Oxygen Improves Cognitive Impairment Induced by Hypoxia via Upregulating the Expression of Oleic Acid and MBOAT2 of Mice
Source: Antioxidants (Basel). 2024 Oct 29;13(11):1320. doi: 10.3390/antiox13111320 (PMC11591255; doi:10.3390/antiox13111320)
Supplement: Supplementary file 1 [file antioxidants-13-01320-s001.zip]

Archive with 1 entries (1 files):
- antioxidants-3255819-supplementary.pdf
